# Supplementary material for: Amino Acid Substitutions in Bacteriocin Lactolisterin BU Reveal Functional Domains Involved in Biological Activity Against Staphylococcus aureus
Source: Molecules. 2025 Jul 26;30(15):3134. doi: 10.3390/molecules30153134 (PMC12348470; doi:10.3390/molecules30153134)
Supplement: Supplementary file 1 [file molecules-30-03134-s001.zip]

Archive with 1 entries (1 files):
- molecules-3755953-supplementary.pdf
